# Supplementary material for: Calibration Markers for Digital Templating in Total Hip Arthroplasty
Source: PLoS One. 2015 Jul 13;10(7):e0128529. doi: 10.1371/journal.pone.0128529 (PMC4500467; doi:10.1371/journal.pone.0128529)
Supplement: S3 Text — (TEX) [file pone.0128529.s006.tex]

% This is the LaTeX file with the formulae for the paper
% "Calibration markers for digital templating in total
%  hip arthroplasty"
% by C. K. Boese et al.
%
%
\documentclass{amsart}

\thispagestyle{empty}

\begin{document}

\begin{centering}
Formulae for\\[1mm]
``Calibration markers for digital templating in total
hip arthroplasty''\\[1mm]
by C. K. Boese et al.\\
\end{centering}
%
\begin{equation*}
\tag{1}
s'=\frac{|FO|}{|FQ|}\cdot s=\frac{h}{h-z_0}\cdot s
\end{equation*}

\begin{equation*}
\tag{2}
m=\frac{h}{h-z_0}
\end{equation*}

\begin{equation*}
\tag{3}
|PQ|=w^*+w=\frac{2r(h-z_0)\sqrt{x_0^2+(h-z_0)^2-r^2}}{(h-z_0)^2-r^2}
\end{equation*}

\begin{equation*}
\tag{4}
|P'Q'|=m|PQ|= \frac{2rh\sqrt{x_0^2+(h-z_0)^2-r^2}}{(h-z_0)^2-r^2}
\end{equation*}

\begin{equation*}
\tag{5}
\text{calibration factor} =
\frac{\text{projected diameter}}{\text{true diameter}}\cdot 100
\end{equation*}

\begin{equation*}
\tag{6}
|FC|=\sqrt{x_0^2+(h-z_0)^2}
\end{equation*}

\begin{equation*}
\tag{7}
|FB|=\sqrt{x_0^2+(h-z_0)^2-r^2}
\end{equation*}

\begin{equation*}
\tag{8}
\frac{w}{r}=\frac{|CQ|}{|BC|}=\frac{|FQ|}{|SF|}=
\frac{|FB|+|BQ|}{|SF|}=\frac{\sqrt{x_0^2+(h-z_0)^2-r^2}+v}{h-z_0}
\end{equation*}

\begin{equation*}
\tag{9}
\frac{v}{w}=\frac{|QB|}{|CQ|}=\frac{|QS|}{|FQ|}=
\frac{x_0+w}{\sqrt{x_0^2+(h-z_0)^2-r^2}+v}
\end{equation*}

\begin{equation*}
\tag{10}
v=\frac{w(h-z_0)}{r}-\sqrt{x_0^2+(h-z_0)^2-r^2}
\end{equation*}

\begin{equation*}
\tag{11}
\frac{h-z_0}{r}-\frac{\sqrt{x_0^2+(h-z_0)^2-r^2}}{w}=
\frac{r(x_0+w)}{w(h-z_0)}
\end{equation*}

\begin{equation*}
\tag{12}
w=\frac{r(h-z_0)\sqrt{x_0^2+(h-z_0)^2-r^2}+r^2x_0}{(h-z_0)^2-r^2}
\end{equation*}

\begin{equation*}
\tag{13}
w^*=\frac{r(h-z_0)\sqrt{x_0^2+(h-z_0)^2-r^2}-r^2x_0}{(h-z_0)^2-r^2}
\end{equation*}


\end{document}
